# Supplementary material for: Dimethylpolysulfides production as the major mechanism behind wheat fungal pathogen biocontrol, by Arthrobacter and Microbacterium actinomycetes
Source: Microbiol Spectr. 2023 Oct 6;11(6):e05292-22. doi: 10.1128/spectrum.05292-22 (PMC10715130; doi:10.1128/spectrum.05292-22)
Supplement: Table S1 — List of VOCs from JM188 and Fg1 control and Fg1+JM188 confrontation conditions. [file spectrum.05292-22-s0002.xlsx]

## Sheet: legend_Supp
List of VOCs from JM188 and Fg1 control and Fg1+JM188 confrontation conditions. a, displayed compounds were detected with peak areas at least twice as high as those in the medium blank control. VOCs were putatively annotated by comparing their mass spectra and calculated linear retention indices (mean_RI) with those of online and in-house mass spectral libraries. b, mean of log10(Area) of each co…

## Sheet: Supp
Retention times, a		Mean log10(Area), b			Statistical comparison, c	Identification informations, d					Compound cluster, e
mean_RT	RI	Fg1	M188	M188+Fg1	Fg1 M188 M188+Fg1	VOC name	Match score	Formula	CAS_ID	RI check	cluster number
2.58983	-	7.78996	7.74886	7.73498	a a a	carbon dioxide	95.29	CO2	124-38-9	n	3
2.74488	-	0	7.95198	7.39383	a b a	methanethiol	76.18	CH4S	74-93-1	n	2
2.79943	-	7.68346	0	8.04928	b a c	methanamine, n-methyl-	94.65	C2H7N	124-40-3	n	5
2.9015	-	0	7.81602	7.84131	a b b	acetaldehyde	85.06	C2H4O	75-07-0	n	2
3.0665	-	7.5982	0	7.10525	a a a	d-alanine	83.43	C3H7NO2	338-69-2	n	6
3.39931	-	6.11141	7.11805	7.11967	a b b	2-butanone	93.57	C4H8O	78-93-3	n	3
3.51112	-	6.78717	0	8.12551	a a b	ethyl acetate	97.77	C4H8O2	141-78-6	n	5
3.63375	-	0	6.14228	0	a b a	(2-aziridinylethyl)amine	78.38	C4H10N2	4025-37-0	n	1
3.637	-	7.43577	0	7.44548	b a b	isobutyl alcohol	88.9	C4H10O	78-83-1	n	5
3.69733	-	0	6.05144	0	a b a	oxirane	86.13	C2H4O	338-69-2	n	1
4.12608	-	6.38311	6.37429	6.0779	a a a	3,3-dimethyl-4-methylamino-butan-2-one	80	C7H15NO	123528-99-4	n	3
4.34683	-	6.54964	6.84376	0	b c a	unknown	-	-	-	-	1
4.45842	-	6.70998	7.03394	6.93584	a a a	acetamide, 2-fluoro-	81.71	C2H4FNO	640-19-7	n	3
4.5828	-	0	0	6.81332	a a b	1,2,3-butanetriol	71.54	C4H10O3	4435-50-1	n	4
4.97273	716.297	7.06629	6.78968	7.8084	a a b	methyl-3-butanol-1	95.47	C5H12O	123-51-3	y	3
5.03833	719.988	7.1384	6.48956	7.5978	a a b	2-methyl-1-butanol(isoamyl alcool)	92.32	C5H12O	-	y	3
5.19689	730.255	0	8.8495	8.55976	a c b	dimethyldisulfide	95.61	C2H6S2	624-92-0	y	2
6.13225	788.496	6.48836	0	7.01256	b a c	octane	87.49	C8H18	111-65-9	n	5
6.1435	788.73	0	7.30179	0	a b a	s-methyl propanethioate	81.01	C4H8OS	5925-75-7	y	1
6.9885	831.63	0	6.13673	0	a b a	thiophene-3-ol, tetrahydro-, 1,1-dioxide	62.66	C4H8O3S	13031-76-0	n	1
6.99313	831.848	5.93954	0	6.09534	b a c	(s)-(+)-1-cyclohexylethylamine	69.67	C8H17N	17430-98-7	n	5
7.16613	839.996	0	6.3045	7.23251	a a b	ethyl 2-methylbutyrate	94.22	C7H14O2	7452-79-1	y	2
7.2475	844.153	0	7.56631	0	a b a	butanethioic acid, s-methyl ester	85.18	C5H10OS	2432-51-1	y	1
7.26125	844.56	0	0	7.78584	a a b	ethylisovalerate	97.4	C7H14O2	117442-70-3	y	4
7.37033	849.615	0	6.25179	0	a b a	acetic acid, mercapto-, 1,2-ethanediyl ester	64.16	C6H10O4S2	123-81-9	n	1
7.73208	866.655	7.45836	7.43714	7.33403	a a a	benzene, 1,3-dimethyl-	96.25	C8H10	108-38-3	y	3
7.77129	868.501	7.52313	7.12114	7.5939	b a b	benzene, 1,2-dimethyl-	95.84	C8H10	95-47-6	n	3
8.134	885.586	0	6.5034	6.55349	a b b	2-octanamine, n-(1-methylheptyl)-	78.51	C16H35N	5412-92-0	n	2
9.1745	931.659	0	5.89171	0	a b a	unknown	-	-	-	-	1
9.31525	937.726	6.22078	0	0	b a a	1,4-benzenedicarboxamide, 2-nitro-	71.86	C8H7N3O4	50739-80-5	n	6
9.3655	939.892	0	8.36803	7.46055	a b a	thiopivalic acid	79.87	C5H10OS	55561-02-9	y	2
9.53829	947.34	0	5.85466	6.00202	a a a	4-ethoxy-6-methylhexahydropyrimidin-2-thione	68.94	C7H14N2OS	97482-00-3	n	2
9.583	949.267	0	6.01103	0	a b a	imidazole, 2-amino-5-[(2-carboxy)vinyl]-	70.14	C6H7N3O2	0-00-0	n	1
9.87513	962.074	0	6.61939	6.38378	a c b	benzene, 1-ethyl-2-methyl-	67.81	C9H12	3391-86-4	y	2
9.895	962.716	5.9437	0	0	b a a	hydroxylamine, methyl-(1-phenylethyl)-	74.2	C9H13NO	1000164-80-4	n	6
10.1816	975.067	0	8.613	7.41025	a b a	dimethyl trisulfide	91.71	C2H6S3	3658-80-8	y	2
10.26	978.351	0	7.35936	6.81132	a c b	1-octen-3-ol	65.61	C8H16O	21964-44-3	y	2
10.3845	983.815	6.15307	6.94542	7.14502	a b b	3-octanone	88.25	C8H16O	106-68-3	y	3
10.4618	987.144	6.72663	6.55472	0	b b a	2-.beta.-pinene	78.67	C10H16	127-91-3	y	1
10.4994	988.769	0	7.86881	7.16988	a b a	1-heptanol, 6-methyl-	93.57	C8H18O	1653-40-3	n	2
10.5926	992.783	0	7.32888	6.60212	a b a	1-pentanol, 2-ethyl-4-methyl-	90.37	C8H18O	106-67-2	y	2
11.2247	1020.27	6.71928	7.24373	7.09885	a c b	1-heptanol, 3-methyl-	90.93	C8H18O	1070-32-2	y	3
11.3865	1027.04	0	7.48637	7.31347	a b b	1-hexanol, 2-ethyl-	88.29	C8H18O	104-76-7	y	2
11.4078	1028.33	6.54136	0	0	b a a	benzene, 1-methyl-3-(1-methylethyl)-	83.46	C10H14	535-77-3	y	6
11.412	1028.33	0	7.79897	0	a b a	(s)-3-ethyl-4-methylpentanol-1	86.2	C8H18O	100431-87-6	y	1
11.4923	1031.93	0	7.91434	0	a b a	unknown	-	-	-	-	1
11.5059	1032.53	7.30864	0	7.48921	b a b	cyclohexene, 1-methyl-4-(1-methylethenyl)-, (r)-	91.45	C10H16	5989-27-5	y	5
11.5625	1035	0	8.13135	7.18971	a c b	1-octanol	93.42	C8H18O	111-87-5	y	2
11.7093	1041.4	0	7.80721	5.88517	a b a	(s)-(+)-5-methyl-1-heptanol	93.79	C8H18O	57803-73-3	n	2
11.7934	1045.07	5.97166	0	6.75362	a a b	2-octenal	83.48	C8H14O	2548-87-0	y	5
11.876	1048.67	0	6.08618	0	a b a	2-decanynoic acid	77.84	C10H16O2	1000128-04-1	n	1
11.9271	1050.9	5.92179	6.15706	6.00608	a a a	2,4-pentadien-1-ol, 3-pentyl-, (2z)-	81.23	C10H18O	1000142-19-7	n	3
12.0148	1058.82	6.42473	6.89023	6.57369	a b a	1-dodecene	87.18	C12H24	112-41-4	y	3
12.1088	1058.82	6.29522	6.62765	6.54559	a b ab	1-nonene, 4,6,8-trimethyl-	85.02	C12H24	54410-98-9	n	3
12.4023	1071.62	6.1276	7.13991	6.04748	a b a	6-dodecene, (z)-	90	C12H24	7206-29-3	y	3
12.4823	1075.11	6.79404	6.92351	6.81961	a a a	unknown	-	-	-	-	3
12.5727	1079.06	6.64062	7.09451	6.82449	a b a	unknown	-	-	-	-	3
12.6563	1082.7	0	6.77544	6.35182	a a a	2-octene, 2,6-dimethyl-	84.95	C10H20	4057-42-5	y	2
12.8108	1089.44	7.28117	7.42466	6.62933	b b a	.alpha.-terpinolene	90.46	C10H16	586-62-9	y	3
12.8575	1091.47	0	0	6.64124	a a b	unknown	-	-	-	-	4
12.9192	1094.17	6.3486	6.8782	6.50159	a b ab	unknown	-	-	-	-	3
12.9613	1096	0	6.94868	0	a b a	unknown	-	-	-	-	1
13.0182	1098.48	7.26534	7.45483	7.41021	a a a	1-decanol, 2-ethyl-	93.14	C12H26O	21078-65-9	y	3
13.3011	1111.3	6.57834	7.0237	6.73307	a b ab	unknown	-	-	-	-	3
13.3407	1113.11	6.61824	6.7396	6.67147	a a a	unknown	-	-	-	-	3
13.4939	1120.09	6.4519	6.69927	6.66944	a a a	unknown	-	-	-	-	3
13.7406	1131.33	6.29236	0	6.18204	a a a	2-undecanethiol, 2-methyl-	82.62	C12H26S	10059-13-9	n	5
13.8145	1134.69	0	7.05999	0	a b a	2,4-difluorobenzen, 1-benzyloxy-	81.8	C13H10F2O	1000116-24-2	n	1
13.8135	1134.65	0	7.00269	0	a b a	bicyclo[3.1.0]hexan-3-ol, 4-methylene-1-(1-methylethyl)-, [1s-(1.alpha.,3.beta.,5.alpha.)]-	75.31	C10H16O	471-16-9	y	1
13.839	1135.81	6.47561	0	6.61954	ab a b	unknown	-	-	-	-	5
13.9436	1140.57	0	5.98669	5.9111	a b b	unknown	-	-	-	-	2
14.0651	1146.11	6.052	6.94138	6.37996	a b a	6-tridecene, (z)	82.78	C13H26	6508-77-6	y	3
14.2133	1152.86	0	5.93424	0	a b a	unknown	-	-	-	-	1
14.3916	1160.98	7.01261	6.95423	7.27191	a a b	nonane, 5-propyl	89.39	C12H26	998-35-6	n	3
14.4407	1163.22	6.29221	0	0	b a a	1-nonanol, 4,8-dimethyl-	84.06	C11H24O	33933-80-1	y	6
14.4565	1163.94	0	6.57409	0	a b a	5-tridecene, (z)-	84.78	C13H26	25524-42-9	y	1
14.5061	1166.2	6.56913	6.13958	6.58814	b a b	undecane, 3-methyl-	82.23	C12H26	1002-43-3	y	3
14.6578	1173.11	0	0	7.05272	a a b	unknown	-	-	-	-	4
14.6803	1174.14	5.97783	0	0	a a a	unknown	-	-	-	-	6
14.767	1178.09	0	0	7.12038	a a b	acetic acid, octyl ester	90.53	C10H20O2	112-14-1	y	4
14.776	1178.67	0	7.05318	0	a b a	2-octene, 2,6-dimethyl-	89.21	C10H20	4057-42-5	y	1
14.8023	1179.7	5.94844	0	0	a a a	octadecane, 1-(ethenyloxy)-	83.75	C20H40O	930-02-9	n	6
15.0532	1191.12	5.95368	6.19552	6.04564	a a a	4-nonene, 5-butyl-	87.64	C13H26	7367-38-6	n	3
15.1367	1194.93	0	7.15742	0	a b a	2-propenoic acid, 6-methylheptyl ester	91.6	C11H20O2	54774-91-3	y	1
15.222	1198.63	0	8.40692	0	a b a	tetrahydrogeraniol	90.45	C10H22O	0-00-0	y	1
15.2179	1198.63	7.27976	0	7.37327	b a b	dodecane	94.42	C12H26	112-40-3	n	5
15.3202	1203.51	0	7.32461	0	a b a	trans-2-undecenoic acid	80.37	C11H20O2	15790-94-0	n	1
15.347	1204.8	5.83098	0	5.90862	b a b	2(3h)-furanone, 5-heptyldihydro-	78.77	C11H20O2	104-67-6	n	5
15.4004	1207.39	0	6.98383	7.36205	a b c	2-octene, 2,6-dimethyl-	88.8	C10H20	4057-42-5	n	2
15.5322	1213.75	0	6.92371	5.83177	a b a	1-octanol, 3,7-dimethyl-	85.47	C10H22O	106-21-8	y	2
15.7843	1226.67	0	0	6.62542	a a b	dimethyl octanol-1-acetate	81.22	C12H24O2	20780-49-8	y	4
15.811	1227.32	0	7.75945	0	a b a	ethylene diacrylate	87.09	C8H10O4	136261-59-1	n	1
15.8798	1230.65	0	7.60355	0	a b a	tetrasulfide, dimethyl	88.79	C2H6S4	5756-24-1	y	1
15.9893	1235.97	0	6.51387	0	a b a	4-nonene, 5-butyl-	84.89	C13H26	7367-38-6	n	1
15.9985	1236.41	0	0	6.47092	a a b	pentadecane, 8-methylene-	85.6	C16H32	55668-09-2	n	4
16.034	1238.14	0	7.75309	0	a b a	unknown	-	-	-	-	1
16.0604	1239.42	6.10814	0	6.01627	b a b	unknown	-	-	-	-	5
16.1232	1242.47	0	8.14759	0	a b a	unknown	-	-	-	-	1
16.1943	1246.43	0	8.35459	0	a b a	2-propenoic acid, octyl ester	90.54	C11H20O2	2499-59-4	y	1
16.2101	1246.68	6.77625	0	6.95323	b a b	1-decanol, 2-ethyl-	88.35	C12H26O	21078-65-9	n	5
16.2673	1249.46	6.307	0	6.24283	b a ab	unknown	89.64	-	-	-	5
16.3036	1250.49	0	8.00373	7.39577	a c b	2-propenoic acid, octyl ester	87.47	C11H20O2	2499-59-4	y	2
16.3896	1255.39	6.72461	0	7.09298	a a b	1-octanol, 2-butyl-	86.35	C12H26O	3913-02-8	y	5
16.4083	1256.3	0	8.02762	0	a b a	unknown	91.95	-	-	-	1
16.5	1250	6.12817	0	6.77161	a a b	1-decene	81.78	C10H20	872-05-9	y	5
16.5153	1261.49	0	7.8915	0	a b a	3-undecene, 5-methyl-, cis/trans	85.75	C12H24	0-00-0	n	1
16.5535	1263.66	6.08027	0	6.17881	ab a b	unknown	-	-	-	-	5
16.614	1266.28	0	6.50614	0	a b a	2-undecanethiol, 2-methyl-	88.02	C12H26S	10059-13-9	n	1
16.6161	1266	6.28525	6.61654	6.57444	a b b	unknown	-	-	-	-	3
16.7686	1273.78	6.1057	6.36327	6.21993	a a a	unknown	-	-	-	-	3
16.8903	1279.69	5.96385	5.953	5.95111	a a a	unknown	85.56	-	-	-	3
17.2924	1299.08	7.23166	7.30071	7.22372	a a a	1-octanol, 2-butyl-	91.08	C12H26O	3913-02-8	y	3
17.3272	1300.94	0	7.43828	0	a b a	1-tridecene	89.19	C13H26	2437-56-1	y	1
17.4794	1308.76	6.63512	0	6.54155	b a b	unknown	-	-	-	-	5
17.4883	1309.22	0	7.46125	0	a b a	unknown	-	-	-	-	1
17.649	1317.48	6.55752	6.98648	6.54416	a a a	unknown	-	-	-	-	3
17.9895	1334.99	6.61009	6.82876	6.42309	ab b a	unknown	-	-	-	-	3
18.0761	1339.44	0	5.9292	5.85368	a b ab	unknown	-	-	-	-	2
18.2823	1350.04	6.52735	6.55377	6.27216	a a a	unknown	-	-	-	-	3
18.5591	1364.27	6.26671	6.51836	5.96816	ab b a	unknown	-	-	-	-	3
18.6775	1370.36	5.94754	7.94628	5.88897	a b a	unknown	-	-	-	-	3
18.9003	1381.82	6.67067	6.71937	6.79437	a a a	carbonic acid, ethyl octadecyl ester	82.67	C21H42O3	1000314-59-8	n	3
19.377	1406.69	6.14307	6.57471	6.09121	a a a	unknown	-	-	-	-	3
19.5313	1415.09	6.41762	6.70691	6.36509	a b a	unknown	-	-	-	-	3
19.6631	1423.03	6.5213	0	6.10329	c a b	di-epi-.alpha.-cedrene	84.48	C15H24	50894-66-1	y	5
19.7055	1424.56	0	6.08558	0	a b a	unknown	-	-	-	-	1
19.7365	1426.25	7.11842	0	7.23469	b a b	delta elemene	-	-	11029-06-4	-	5
19.7968	1429.53	7.06394	0	6.82143	c a b	alpha funebrene	98.01	C15H24	50894-66-1	y	5
19.8373	1431.73	0	6.11926	0	a b a	trans-2-tridecenal	80.22	C13H24O	71277-06-0	n	1
19.8493	1432.39	6.69823	0	6.25439	b a a	unknown	91.19	C15H24	50894-66-1	-	5
19.9097	1435.68	7.66965	0	6.55413	b a a	1,4-methano-1h-indene, octahydro-4-methyl-8-methylene-7-(1-methylethyl)-, [1s-(1.alpha.,3a.beta.,4.alpha.,7.alpha.,7a.beta.)]-	89.03	C15H24	3650-28-0	y	5
20.011	1441.15	6.05653	0	0	b a a	1h-3a,7-methanoazulene, 2,3,4,7,8,8a-hexahydro-3,6,8,8-tetramethyl-, [3r-(3.alpha.,3a.beta.,7.beta.,8a.alpha.)]-	88.56	C15H24	-	y	6
20.067	1443.85	7.75925	0	8.01705	b a c	beta copaene	93.29	C15H24	18252-44-3	y	5
20.1852	1450.67	0	5.96466	0	a b a	unknown	-	-	-	-	1
20.2498	1454.18	0	5.94599	0	a b a	thiosulfuric acid (h2s2o3), s-(2-aminoethyl) ester	76.67	C2H7NO3S2	2937-53-3	n	1
20.2475	1454.41	7.10705	0	0	b a a	trans-caryophyllene	92.75	C15H24	87-44-5	y	6
20.7002	1478.69	6.70994	0	6.8608	b a b	alpha neocallitropsene	93.64	C15H24	90025-12-0	y	5
20.7362	1480.64	6.77337	0	0	b a a	alpha acoradiene	93.08	C15H24	87173-79-3	y	6
20.7968	1483.94	6.47371	0	5.53647	b a a	beta acoradiene	91.06	C15H2	90457-37-7	y	6
20.8506	1486.83	0	0	6.08899	a a b	gamma muurolene	89.52	C15H24	30021-74-0	y	4
20.8945	1489.25	6.66935	0	6.17995	b a a	unknown	-	-	-	-	5
20.9593	1492.78	7.66523	0	0	b a a	beta-chamigrene	96.11	C15H24	18431-82-8	y	6
21.0227	1496.23	7.29983	0	6.64209	a a a	germacrene-d	96.34	C15H24	23986-74-5	y	5
21.1433	1502.97	0	6.0968	0	a a a	benzene, (3-ethenyl-5,5-dimethylhexyl)-	70.35	C16H24	74810-75-6	n	1
21.3593	1515.44	7.20599	0	6.85057	c a b	beta curcumene	92.81	C15H24	1000374-17-4	y	5
21.454	1520.91	7.21366	0	6.24179	b a a	beta himachalene	95.8	C15H24	1461-03-6	y	5
21.5302	1525.32	7.10284	0	0	b a a	alpha chamigrene	80.34	C15H24	19912-83-5	y	6
21.595	1529.35	6.38853	0	6.76	ab a b	delta amorphene	89.87	C15H24	189165-79-5	y	5
21.6125	1529.43	0	5.99188	0	a b a	d-nerolidol	67.54	C15H26O	142-50-7	y	1
21.7046	1535.12	7.96441	0	6.1136	b a a	(e)-gamma-bisabolene	94.69	C15H24	53585-13-0	y	5
21.8333	1542.83	8.21657	0	6.54762	b a a	2-(1-cyclopent-1-enyl-1-methylethyl)cyclopentanone	89.13	C13H20O	1000190-57-4	n	5
21.92	1547.83	0	0	5.94241	a a b	7-epi-cis-sesquisabinene hydrate	80.06	C15H26O	1000374-17-9	y	4
21.9661	1550.5	6.80926	0	6.02632	b a a	unknown	-	-	-	-	5
22.03	1554.19	6.36347	0	0	b a a	unknown	-	-	-	-	6
